# Supplementary material for: High-Energy Hybridized States Enable Long-Lived Hot Electrons in Cobaloxime-Silicon Nanocrystal System
Source: J Am Chem Soc. 2026 Feb 9;148(6):6412–21. doi: 10.1021/jacs.5c19326 (PMC12921872; doi:10.1021/jacs.5c19326)
Supplement: Supplementary file 1 [file ja5c19326_si_001.xlsx]

## Sheet: Si-fpy-Co_2nm
	MO	spin	energy (eV)	occupation	% [Co-complex + linker]	% H	% Si	relative_MO			MO	spin	energy (eV)	occupation	% [Co-complex + linker]	% H	% Si	relative_MO
											1434	SPIN DOWN	-7.14925	1	0.3	1.78	97.93	HOMO-100
	1435	SPIN UP	-7.11769	1	1.63	0.89	97.48	HOMO-100			1435	SPIN DOWN	-7.11714	1	1.81	0.91	97.28	HOMO-99
	1436	SPIN UP	-7.10653	1	0.3	0.89	98.81	HOMO-99			1436	SPIN DOWN	-7.10653	1	0.3	0.89	98.81	HOMO-98
	1437	SPIN UP	-7.08313	1	3.29	1.8	94.91	HOMO-98			1437	SPIN DOWN	-7.08204	1	4.46	1.63	93.91	HOMO-97
	1438	SPIN UP	-7.04013	1	0	1.49	98.51	HOMO-97			1438	SPIN DOWN	-7.04013	1	0	1.19	98.81	HOMO-96
	1439	SPIN UP	-7.03823	1	1.49	2.23	96.28	HOMO-96			1439	SPIN DOWN	-7.03796	1	1.82	1.82	96.35	HOMO-95
	1440	SPIN UP	-7.02462	1	91.13	0.35	8.51	HOMO-95			1440	SPIN DOWN	-7.02734	1	91.88	0.36	7.77	HOMO-94
	1441	SPIN UP	-7.01319	1	0	4.2	95.8	HOMO-94			1441	SPIN DOWN	-7.01319	1	0	4.18	95.82	HOMO-93
	1442	SPIN UP	-7.00721	1	0	3.32	96.68	HOMO-93			1442	SPIN DOWN	-7.00721	1	0	3.31	96.69	HOMO-92
	1443	SPIN UP	-7.00177	1	1.31	3.45	95.24	HOMO-92			1443	SPIN DOWN	-7.00177	1	1.32	3.62	95.07	HOMO-91
	1444	SPIN UP	-6.99877	1	1.62	3.57	94.81	HOMO-91			1444	SPIN DOWN	-6.99877	1	1.29	3.7	95.02	HOMO-90
	1445	SPIN UP	-6.97591	1	15.27	2.9	81.83	HOMO-90			1445	SPIN DOWN	-6.9751	1	13.54	2.92	83.54	HOMO-89
	1446	SPIN UP	-6.94299	1	0	1.34	98.66	HOMO-89			1446	SPIN DOWN	-6.94299	1	0	1.34	98.66	HOMO-88
	1447	SPIN UP	-6.93483	1	0.62	0.31	99.07	HOMO-88			1447	SPIN DOWN	-6.93455	1	0.79	0.32	98.89	HOMO-87
	1448	SPIN UP	-6.90571	1	0.16	1.61	98.23	HOMO-87			1448	SPIN DOWN	-6.90544	1	0.16	1.61	98.23	HOMO-86
	1449	SPIN UP	-6.88095	1	0	1.32	98.68	HOMO-86			1449	SPIN DOWN	-6.88095	1	0	1.47	98.53	HOMO-85
	1450	SPIN UP	-6.8668	1	0	0.43	99.57	HOMO-85			1450	SPIN DOWN	-6.8668	1	0	0.43	99.57	HOMO-84
	1451	SPIN UP	-6.86489	1	0	0.14	99.86	HOMO-84			1451	SPIN DOWN	-6.86489	1	0	0.14	99.86	HOMO-83
	1452	SPIN UP	-6.85918	1	0	1.76	98.24	HOMO-83			1452	SPIN DOWN	-6.85918	1	0	1.77	98.23	HOMO-82
	1453	SPIN UP	-6.85727	1	0	1.7	98.3	HOMO-82			1453	SPIN DOWN	-6.85727	1	0	1.7	98.3	HOMO-81
	1454	SPIN UP	-6.84339	1	0	1.86	98.14	HOMO-81			1454	SPIN DOWN	-6.84312	1	0	1.86	98.14	HOMO-80
	1455	SPIN UP	-6.82081	1	0.93	1.24	97.84	HOMO-80			1455	SPIN DOWN	-6.82054	1	0.93	1.24	97.83	HOMO-79
	1456	SPIN UP	-6.79414	1	0	2.03	97.97	HOMO-79			1456	SPIN DOWN	-6.79414	1	0	2.04	97.96	HOMO-78
	1457	SPIN UP	-6.79033	1	0	3.16	96.84	HOMO-78			1457	SPIN DOWN	-6.79033	1	0	3.18	96.82	HOMO-77
	1458	SPIN UP	-6.78788	1	0	1.41	98.59	HOMO-77			1458	SPIN DOWN	-6.78788	1	0	1.26	98.74	HOMO-76
	1459	SPIN UP	-6.78598	1	0.32	0.16	99.52	HOMO-76			1459	SPIN DOWN	-6.78571	1	0.32	0.16	99.52	HOMO-75
	1460	SPIN UP	-6.77972	1	0	0.15	99.85	HOMO-75			1460	SPIN DOWN	-6.77945	1	0	0.15	99.85	HOMO-74
	1461	SPIN UP	-6.76748	1	0.59	0.44	98.97	HOMO-74			1461	SPIN DOWN	-6.76748	1	0.59	0.44	98.97	HOMO-73
	1462	SPIN UP	-6.70979	1	5.71	1.27	93.02	HOMO-73			1462	SPIN DOWN	-6.70734	1	3.12	1.4	95.48	HOMO-72
	1463	SPIN UP	-6.68829	1	0	0.74	99.26	HOMO-72			1463	SPIN DOWN	-6.68802	1	0	0.59	99.41	HOMO-71
	1464	SPIN UP	-6.68448	1	0.9	0.3	98.8	HOMO-71			1464	SPIN DOWN	-6.68421	1	0	0.44	99.56	HOMO-70
	1465	SPIN UP	-6.68285	1	100	0	0	HOMO-70			1465	SPIN DOWN	-6.67741	1	0.32	0.8	98.88	HOMO-69
	1466	SPIN UP	-6.67768	1	0.79	0.94	98.27	HOMO-69			1466	SPIN DOWN	-6.67441	1	0.63	1.42	97.95	HOMO-68
	1467	SPIN UP	-6.67496	1	0.64	1.61	97.75	HOMO-68			1467	SPIN DOWN	-6.65727	1	0.56	0.98	98.46	HOMO-67
	1468	SPIN UP	-6.65863	1	3.21	1.22	95.57	HOMO-67			1468	SPIN DOWN	-6.6521	1	0.9	1.66	97.44	HOMO-66
	1469	SPIN UP	-6.65346	1	2.5	0.74	96.76	HOMO-66			1469	SPIN DOWN	-6.61727	1	0	2.89	97.11	HOMO-65
	1470	SPIN UP	-6.62434	1	86.48	1.02	12.5	HOMO-65			1470	SPIN DOWN	-6.6091	1	0.15	3.39	96.46	HOMO-64
	1471	SPIN UP	-6.61727	1	0.31	2.8	96.89	HOMO-64			1471	SPIN DOWN	-6.59387	1	0.35	1.75	97.9	HOMO-63
	1472	SPIN UP	-6.6091	1	0.16	2.37	97.47	HOMO-63			1472	SPIN DOWN	-6.57482	1	2.07	1.59	96.34	HOMO-62
	1473	SPIN UP	-6.59251	1	3.95	2.33	93.72	HOMO-62			1473	SPIN DOWN	-6.55278	1	0	1.35	98.65	HOMO-61
	1474	SPIN UP	-6.57183	1	6.53	1.91	91.56	HOMO-61			1474	SPIN DOWN	-6.55196	1	0	1.8	98.2	HOMO-60
	1475	SPIN UP	-6.55251	1	0	1.07	98.93	HOMO-60			1475	SPIN DOWN	-6.54978	1	0	1.16	98.84	HOMO-59
	1476	SPIN UP	-6.55169	1	0	2.19	97.81	HOMO-59			1476	SPIN DOWN	-6.54625	1	0	2.24	97.76	HOMO-58
	1477	SPIN UP	-6.54978	1	0	1.45	98.55	HOMO-58			1477	SPIN DOWN	-6.5438	1	0.3	1.37	98.33	HOMO-57
	1478	SPIN UP	-6.54597	1	0	1.47	98.53	HOMO-57			1478	SPIN DOWN	-6.51523	1	0	4.06	95.94	HOMO-56
	1479	SPIN UP	-6.54298	1	0.9	0.9	98.19	HOMO-56			1479	SPIN DOWN	-6.51223	1	0	1.86	98.14	HOMO-55
	1480	SPIN UP	-6.51523	1	0	3.44	96.56	HOMO-55			1480	SPIN DOWN	-6.50842	1	0	3.66	96.34	HOMO-54
	1481	SPIN UP	-6.51196	1	0	1.83	98.17	HOMO-54			1481	SPIN DOWN	-6.50244	1	0	3.08	96.92	HOMO-53
	1482	SPIN UP	-6.50842	1	0	2.84	97.16	HOMO-53			1482	SPIN DOWN	-6.50162	1	0.32	2.39	97.29	HOMO-52
	1483	SPIN UP	-6.50244	1	0	2.8	97.2	HOMO-52			1483	SPIN DOWN	-6.49046	1	96.11	0.61	3.28	HOMO-51
	1484	SPIN UP	-6.50135	1	0.31	2.66	97.03	HOMO-51			1484	SPIN DOWN	-6.45808	1	6.01	1.58	92.41	HOMO-50
	1485	SPIN UP	-6.45917	1	2.17	1.55	96.27	HOMO-50			1485	SPIN DOWN	-6.44366	1	0	1.91	98.09	HOMO-49
	1486	SPIN UP	-6.44393	1	0	2.17	97.83	HOMO-49			1486	SPIN DOWN	-6.42407	1	0.31	1.55	98.14	HOMO-48
	1487	SPIN UP	-6.42407	1	0.3	1.67	98.03	HOMO-48			1487	SPIN DOWN	-6.35658	1	9.39	1.36	89.24	HOMO-47
	1488	SPIN UP	-6.35713	1	8.5	1.06	90.44	HOMO-47			1488	SPIN DOWN	-6.31767	1	0	0	100	HOMO-46
	1489	SPIN UP	-6.31767	1	0	0	100	HOMO-46			1489	SPIN DOWN	-6.30325	1	0	0	100	HOMO-45
	1490	SPIN UP	-6.30325	1	0	0	100	HOMO-45			1490	SPIN DOWN	-6.29345	1	0	0.15	99.85	HOMO-44
	1491	SPIN UP	-6.29345	1	0	0.15	99.85	HOMO-44			1491	SPIN DOWN	-6.28747	1	0	0	100	HOMO-43
	1492	SPIN UP	-6.28747	1	0	0	100	HOMO-43			1492	SPIN DOWN	-6.2676	1	0	0	100	HOMO-42
	1493	SPIN UP	-6.2676	1	0	0	100	HOMO-42			1493	SPIN DOWN	-6.26298	1	0	0.3	99.7	HOMO-41
	1494	SPIN UP	-6.26298	1	0	0.3	99.7	HOMO-41			1494	SPIN DOWN	-6.25345	1	0	0.3	99.7	HOMO-40
	1495	SPIN UP	-6.25345	1	0	0.29	99.71	HOMO-40			1495	SPIN DOWN	-6.25019	1	0	0.45	99.55	HOMO-39
	1496	SPIN UP	-6.25019	1	0	0.3	99.7	HOMO-39			1496	SPIN DOWN	-6.24774	1	0	0	100	HOMO-38
	1497	SPIN UP	-6.24774	1	0	0	100	HOMO-38			1497	SPIN DOWN	-6.20202	1	0	0	100	HOMO-37
	1498	SPIN UP	-6.20202	1	0	0	100	HOMO-37			1498	SPIN DOWN	-6.19794	1	0.16	0.16	99.69	HOMO-36
	1499	SPIN UP	-6.19821	1	2.21	0.16	97.63	HOMO-36			1499	SPIN DOWN	-6.18624	1	0	0.16	99.84	HOMO-35
	1500	SPIN UP	-6.19468	1	97.69	2.31	0	HOMO-35			1500	SPIN DOWN	-6.18433	1	0	0.46	99.54	HOMO-34
	1501	SPIN UP	-6.18597	1	0	0.16	99.84	HOMO-34			1501	SPIN DOWN	-6.17808	1	0	0.46	99.54	HOMO-33
	1502	SPIN UP	-6.18433	1	0	0.47	99.53	HOMO-33			1502	SPIN DOWN	-6.16556	1	2.3	0.14	97.55	HOMO-32
	1503	SPIN UP	-6.17808	1	0	0.47	99.53	HOMO-32			1503	SPIN DOWN	-6.1095	1	0	0	100	HOMO-31
	1504	SPIN UP	-6.16556	1	2.37	0.15	97.49	HOMO-31			1504	SPIN DOWN	-6.10188	1	0	0	100	HOMO-30
	1505	SPIN UP	-6.1095	1	0	0	100	HOMO-30			1505	SPIN DOWN	-6.07739	1	1.6	0.29	98.11	HOMO-29
	1506	SPIN UP	-6.10188	1	0.14	0.14	99.72	HOMO-29			1506	SPIN DOWN	-6.05916	1	0.15	1.69	98.15	HOMO-28
	1507	SPIN UP	-6.07739	1	1.6	0.87	97.52	HOMO-28			1507	SPIN DOWN	-6.03086	1	6.61	1.05	92.34	HOMO-27
	1508	SPIN UP	-6.05916	1	0.15	1.67	98.18	HOMO-27			1508	SPIN DOWN	-5.98379	1	100	0	0	HOMO-26
	1509	SPIN UP	-6.03086	1	6.52	1.19	92.3	HOMO-26			1509	SPIN DOWN	-5.97753	1	0.3	0.3	99.39	HOMO-25
	1510	SPIN UP	-5.97753	1	0.3	0.3	99.4	HOMO-25			1510	SPIN DOWN	-5.95549	1	0	0.48	99.52	HOMO-24
	1511	SPIN UP	-5.95549	1	0	0.47	99.53	HOMO-24			1511	SPIN DOWN	-5.95385	1	0	0.3	99.7	HOMO-23
	1512	SPIN UP	-5.95385	1	0	0.3	99.7	HOMO-23			1512	SPIN DOWN	-5.94732	1	0	0	100	HOMO-22
	1513	SPIN UP	-5.94732	1	0	0	100	HOMO-22			1513	SPIN DOWN	-5.94379	1	0	0.47	99.53	HOMO-21
	1514	SPIN UP	-5.94379	1	0	0.46	99.54	HOMO-21			1514	SPIN DOWN	-5.93834	1	0	2.06	97.94	HOMO-20
	1515	SPIN UP	-5.93834	1	0	2.03	97.97	HOMO-20			1515	SPIN DOWN	-5.93317	1	0	0.94	99.06	HOMO-19
	1516	SPIN UP	-5.93317	1	0	0.92	99.08	HOMO-19			1516	SPIN DOWN	-5.92855	1	2.46	1.69	95.85	HOMO-18
	1517	SPIN UP	-5.92855	1	2.42	1.67	95.91	HOMO-18			1517	SPIN DOWN	-5.87875	1	98.59	1.41	0	HOMO-17
	1518	SPIN UP	-5.88283	1	98.49	1.51	0	HOMO-17			1518	SPIN DOWN	-5.77154	1	0	0	100	HOMO-16
	1519	SPIN UP	-5.77154	1	0	0	100	HOMO-16			1519	SPIN DOWN	-5.72256	1	0	0.49	99.51	HOMO-15
	1520	SPIN UP	-5.72256	1	0	0.49	99.51	HOMO-15			1520	SPIN DOWN	-5.71848	1	0	0.82	99.18	HOMO-14
	1521	SPIN UP	-5.71848	1	0	0.82	99.18	HOMO-14			1521	SPIN DOWN	-5.71575	1	0	0.67	99.33	HOMO-13
	1522	SPIN UP	-5.71575	1	0	0.67	99.33	HOMO-13			1522	SPIN DOWN	-5.68228	1	98.29	1.71	0	HOMO-12
	1523	SPIN UP	-5.67113	1	0	0.15	99.85	HOMO-12			1523	SPIN DOWN	-5.67113	1	0	0.15	99.85	HOMO-11
	1524	SPIN UP	-5.66569	1	0	0.15	99.85	HOMO-11			1524	SPIN DOWN	-5.66569	1	0	0.15	99.85	HOMO-10
	1525	SPIN UP	-5.65861	1	0.31	0	99.69	HOMO-10			1525	SPIN DOWN	-5.65861	1	0.31	0	99.69	HOMO-9
	1526	SPIN UP	-5.53371	1	0	0.16	99.84	HOMO-9			1526	SPIN DOWN	-5.53371	1	0	0.16	99.84	HOMO-8
	1527	SPIN UP	-5.52772	1	0	0	100	HOMO-8			1527	SPIN DOWN	-5.52772	1	0	0	100	HOMO-7
	1528	SPIN UP	-5.44636	1	0	0	100	HOMO-7			1528	SPIN DOWN	-5.44636	1	0	0	100	HOMO-6
	1529	SPIN UP	-5.43956	1	0	0.15	99.85	HOMO-6			1529	SPIN DOWN	-5.43956	1	0	0.15	99.85	HOMO-5
	1530	SPIN UP	-5.43521	1	0.78	0	99.22	HOMO-5			1530	SPIN DOWN	-5.43493	1	0	0	100	HOMO-4
	1531	SPIN UP	-5.41997	1	98.82	1.18	0	HOMO-4			1531	SPIN DOWN	-5.33724	1	0	0.63	99.37	HOMO-3
	1532	SPIN UP	-5.41833	1	98.09	1.91	0	HOMO-3			1532	SPIN DOWN	-5.31901	1	0	0.17	99.83	HOMO-2
	1533	SPIN UP	-5.33724	1	0	0.63	99.37	HOMO-2			1533	SPIN DOWN	-5.31738	1	0	0.16	99.84	HOMO-1
	1534	SPIN UP	-5.31901	1	0	0.17	99.83	HOMO-1			1534	SPIN DOWN	-5.01969	1	98.63	1.37	0	HOMO
	1535	SPIN UP	-5.31738	1	0	0.16	99.84	HOMO			1535	SPIN DOWN	-3.52823	0	96.83	3.17	0	LUMO
	1536	SPIN UP	-3.02536	0	96.58	3.42	0	LUMO			1536	SPIN DOWN	-2.79216	0	0	0	100	LUMO+1
	1537	SPIN UP	-2.79216	0	0	0	100	LUMO+1			1537	SPIN DOWN	-2.78618	0	0	0	100	LUMO+2
	1538	SPIN UP	-2.78618	0	0	0	100	LUMO+2			1538	SPIN DOWN	-2.78345	0	0	0	100	LUMO+3
	1539	SPIN UP	-2.78345	0	0	0	100	LUMO+3			1539	SPIN DOWN	-2.76196	0	0	0	100	LUMO+4
	1540	SPIN UP	-2.76196	0	0	0	100	LUMO+4			1540	SPIN DOWN	-2.7606	0	0	0	100	LUMO+5
	1541	SPIN UP	-2.7606	0	0	0	100	LUMO+5			1541	SPIN DOWN	-2.74917	0	0	0	100	LUMO+6
	1542	SPIN UP	-2.74917	0	0	0	100	LUMO+6			1542	SPIN DOWN	-2.43433	0	-0.51	0.51	100	LUMO+7
	1543	SPIN UP	-2.57665	0	100	0	0	LUMO+7			1543	SPIN DOWN	-2.40195	0	97.32	2.57	0.11	LUMO+8
	1544	SPIN UP	-2.48413	0	97.38	2.62	0	LUMO+8			1544	SPIN DOWN	-2.40141	0	8.02	0	91.98	LUMO+9
	1545	SPIN UP	-2.43433	0	-0.34	0.51	99.83	LUMO+9			1545	SPIN DOWN	-2.38753	0	0	0	100	LUMO+10
	1546	SPIN UP	-2.40141	0	0	0	100	LUMO+10			1546	SPIN DOWN	-2.36004	0	-0.2	0.2	100	LUMO+11
	1547	SPIN UP	-2.38753	0	0	0	100	LUMO+11			1547	SPIN DOWN	-2.35106	0	0	0	100	LUMO+12
	1548	SPIN UP	-2.36004	0	-0.19	0	100.19	LUMO+12			1548	SPIN DOWN	-2.34753	0	0	0	100	LUMO+13
	1549	SPIN UP	-2.35106	0	0	0	100	LUMO+13			1549	SPIN DOWN	-2.34535	0	0	0	100	LUMO+14
	1550	SPIN UP	-2.34753	0	0	0	100	LUMO+14			1550	SPIN DOWN	-2.34508	0	0	0	100	LUMO+15
	1551	SPIN UP	-2.34535	0	0	0	100	LUMO+15			1551	SPIN DOWN	-2.34345	0	0	0	100	LUMO+16
	1552	SPIN UP	-2.34508	0	0	0	100	LUMO+16			1552	SPIN DOWN	-2.33773	0	0	0	100	LUMO+17
	1553	SPIN UP	-2.34345	0	0	0	100	LUMO+17			1553	SPIN DOWN	-2.33528	0	0	0	100	LUMO+18
	1554	SPIN UP	-2.33773	0	0	0	100	LUMO+18			1554	SPIN DOWN	-2.33229	0	0	0	100	LUMO+19
	1555	SPIN UP	-2.33528	0	0	0	100	LUMO+19			1555	SPIN DOWN	-2.19378	0	98.93	1.07	0	LUMO+20
	1556	SPIN UP	-2.33229	0	0	0	100	LUMO+20			1556	SPIN DOWN	-2.1116	0	-0.21	0.83	99.38	LUMO+21
	1557	SPIN UP	-2.1116	0	0.4	0.6	99.01	LUMO+21			1557	SPIN DOWN	-2.07405	0	3.18	0.56	96.25	LUMO+22
	1558	SPIN UP	-2.07541	0	4.45	0.19	95.36	LUMO+22			1558	SPIN DOWN	-2.02181	0	0	1.39	98.61	LUMO+23
	1559	SPIN UP	-2.02181	0	0	1.18	98.82	LUMO+23			1559	SPIN DOWN	-2.01664	0	0.79	1.38	97.84	LUMO+24
	1560	SPIN UP	-2.01691	0	1.36	0.97	97.67	LUMO+24			1560	SPIN DOWN	-2.01283	0	0	0.96	99.04	LUMO+25
	1561	SPIN UP	-2.01283	0	0	1.13	98.87	LUMO+25			1561	SPIN DOWN	-1.99133	0	0.73	0.73	98.55	LUMO+26
	1562	SPIN UP	-1.9916	0	1.47	0.92	97.61	LUMO+26			1562	SPIN DOWN	-1.98235	0	0	0.91	99.09	LUMO+27
	1563	SPIN UP	-1.98262	0	0.18	0.53	99.29	LUMO+27			1563	SPIN DOWN	-1.96602	0	1.85	1.29	96.86	LUMO+28
	1564	SPIN UP	-1.96738	0	10.14	1.25	88.61	LUMO+28			1564	SPIN DOWN	-1.96303	0	1.98	1.39	96.63	LUMO+29
	1565	SPIN UP	-1.96357	0	3.08	0.77	96.15	LUMO+29			1565	SPIN DOWN	-1.9584	0	0	1.54	98.46	LUMO+30
	1566	SPIN UP	-1.9584	0	0	1.16	98.84	LUMO+30			1566	SPIN DOWN	-1.95215	0	0	0.97	99.03	LUMO+31
	1567	SPIN UP	-1.95215	0	0	0.97	99.03	LUMO+31			1567	SPIN DOWN	-1.9497	0	0.55	0.55	98.91	LUMO+32
	1568	SPIN UP	-1.94997	0	1.11	0.74	98.15	LUMO+32			1568	SPIN DOWN	-1.92085	0	7.47	0.36	92.17	LUMO+33
	1569	SPIN UP	-1.92657	0	49.76	2.04	48.19	LUMO+33			1569	SPIN DOWN	-1.90779	0	27.35	1.05	71.6	LUMO+34
	1570	SPIN UP	-1.91568	0	26.6	1.42	71.99	LUMO+34			1570	SPIN DOWN	-1.90262	0	1.7	0	98.3	LUMO+35
	1571	SPIN UP	-1.90317	0	1.19	0	98.81	LUMO+35			1571	SPIN DOWN	-1.89881	0	20.45	0.95	78.6	LUMO+36
	1572	SPIN UP	-1.90099	0	3.48	0.2	96.32	LUMO+36			1572	SPIN DOWN	-1.88847	0	0	0	100	LUMO+37
	1573	SPIN UP	-1.88902	0	6.46	0.2	93.35	LUMO+37			1573	SPIN DOWN	-1.88548	0	22.99	1.18	75.83	LUMO+38
	1574	SPIN UP	-1.88793	0	2.69	0	97.31	LUMO+38			1574	SPIN DOWN	-1.86942	0	36.4	1.29	62.32	LUMO+39
	1575	SPIN UP	-1.8735	0	9.16	0.61	90.22	LUMO+39			1575	SPIN DOWN	-1.82915	0	11.62	0.57	87.81	LUMO+40
	1576	SPIN UP	-1.83078	0	4.96	0.79	94.25	LUMO+40			1576	SPIN DOWN	-1.73718	0	0	1.02	98.98	LUMO+41
	1577	SPIN UP	-1.73718	0	0	0.8	99.2	LUMO+41			1577	SPIN DOWN	-1.72602	0	0	1.4	98.6	LUMO+42
	1578	SPIN UP	-1.72602	0	0	1.88	98.12	LUMO+42			1578	SPIN DOWN	-1.72003	0	0	0.93	99.07	LUMO+43
	1579	SPIN UP	-1.72003	0	0	0.92	99.08	LUMO+43			1579	SPIN DOWN	-1.68602	0	0	1.02	98.98	LUMO+44
	1580	SPIN UP	-1.68629	0	0	0.99	99.01	LUMO+44			1580	SPIN DOWN	-1.68003	0	0	1.03	98.97	LUMO+45
	1581	SPIN UP	-1.68003	0	0	1.01	98.99	LUMO+45			1581	SPIN DOWN	-1.67541	0	0	0.91	99.09	LUMO+46
	1582	SPIN UP	-1.67541	0	0	0.88	99.12	LUMO+46			1582	SPIN DOWN	-1.67241	0	100	0	0	LUMO+47
	1583	SPIN UP	-1.66098	0	0	1.5	98.5	LUMO+47			1583	SPIN DOWN	-1.66098	0	0	1.36	98.64	LUMO+48
	1584	SPIN UP	-1.65826	0	0	2.97	97.03	LUMO+48			1584	SPIN DOWN	-1.65826	0	0	2.79	97.21	LUMO+49
	1585	SPIN UP	-1.65092	0	0	2.56	97.44	LUMO+49			1585	SPIN DOWN	-1.65064	0	0	2.58	97.42	LUMO+50
	1586	SPIN UP	-1.62996	0	-0.5	3.51	96.99	LUMO+50			1586	SPIN DOWN	-1.62969	0	-0.17	3.51	96.66	LUMO+51
	1587	SPIN UP	-1.60302	0	0	10.83	89.17	LUMO+51			1587	SPIN DOWN	-1.60302	0	0	10.81	89.19	LUMO+52
	1588	SPIN UP	-1.5984	0	0	9.29	90.71	LUMO+52			1588	SPIN DOWN	-1.5984	0	0	9	91	LUMO+53
	1589	SPIN UP	-1.59731	0	0	10.22	89.78	LUMO+53			1589	SPIN DOWN	-1.59731	0	0	10.1	89.9	LUMO+54
	1590	SPIN UP	-1.56357	0	0	1.91	98.09	LUMO+54			1590	SPIN DOWN	-1.56357	0	0	1.91	98.09	LUMO+55
	1591	SPIN UP	-1.54887	0	-0.6	1.4	99.2	LUMO+55			1591	SPIN DOWN	-1.54887	0	-0.6	1.2	99.4	LUMO+56
	1592	SPIN UP	-1.53799	0	0	2.19	97.81	LUMO+56			1592	SPIN DOWN	-1.53772	0	0	2.25	97.75	LUMO+57
	1593	SPIN UP	-1.52792	0	-0.17	0.52	99.66	LUMO+57			1593	SPIN DOWN	-1.52765	0	-0.17	0.52	99.66	LUMO+58
	1594	SPIN UP	-1.5086	0	0	2.05	97.95	LUMO+58			1594	SPIN DOWN	-1.5086	0	0	2.05	97.95	LUMO+59
	1595	SPIN UP	-1.50479	0	0	1.92	98.08	LUMO+59			1595	SPIN DOWN	-1.50479	0	0	1.93	98.07	LUMO+60
	1596	SPIN UP	-1.4822	0	0	3.49	96.51	LUMO+60			1596	SPIN DOWN	-1.4822	0	0	3.5	96.5	LUMO+61
	1597	SPIN UP	-1.45418	0	0	2.34	97.66	LUMO+61			1597	SPIN DOWN	-1.45418	0	0	2.34	97.66	LUMO+62
	1598	SPIN UP	-1.44193	0	0	2.75	97.25	LUMO+62			1598	SPIN DOWN	-1.44193	0	0	2.75	97.25	LUMO+63
	1599	SPIN UP	-1.43214	0	4.38	1.75	93.87	LUMO+63			1599	SPIN DOWN	-1.43214	0	3.7	1.76	94.54	LUMO+64
	1600	SPIN UP	-1.42642	0	4.48	1.97	93.55	LUMO+64			1600	SPIN DOWN	-1.42642	0	3.97	1.99	94.04	LUMO+65
	1601	SPIN UP	-1.41853	0	0	2.3	97.7	LUMO+65			1601	SPIN DOWN	-1.41853	0	0	2.29	97.71	LUMO+66
	1602	SPIN UP	-1.41064	0	0.4	1.21	98.38	LUMO+66			1602	SPIN DOWN	-1.41064	0	0.4	1.21	98.39	LUMO+67
	1603	SPIN UP	-1.40384	0	0	2.82	97.18	LUMO+67			1603	SPIN DOWN	-1.40384	0	0	2.82	97.18	LUMO+68
	1604	SPIN UP	-1.40139	0	12.1	2.61	85.29	LUMO+68			1604	SPIN DOWN	-1.40139	0	12.27	2.6	85.13	LUMO+69
	1605	SPIN UP	-1.38751	0	94.48	1.23	4.29	LUMO+69			1605	SPIN DOWN	-1.38778	0	94.44	1.23	4.32	LUMO+70
	1606	SPIN UP	-1.36955	0	0	0.73	99.27	LUMO+70			1606	SPIN DOWN	-1.36955	0	0	0.73	99.27	LUMO+71
	1607	SPIN UP	-1.35676	0	1.52	1.33	97.15	LUMO+71			1607	SPIN DOWN	-1.35676	0	1.52	1.33	97.15	LUMO+72
	1608	SPIN UP	-1.34887	0	0	0.56	99.44	LUMO+72			1608	SPIN DOWN	-1.34887	0	0	0.56	99.44	LUMO+73
	1609	SPIN UP	-1.34016	0	0	1.74	98.26	LUMO+73			1609	SPIN DOWN	-1.34016	0	0	1.75	98.25	LUMO+74
	1610	SPIN UP	-1.33581	0	0	0.57	99.43	LUMO+74			1610	SPIN DOWN	-1.33581	0	0	0.57	99.43	LUMO+75
	1611	SPIN UP	-1.32955	0	0	0.37	99.63	LUMO+75			1611	SPIN DOWN	-1.32955	0	0	0.37	99.63	LUMO+76
	1612	SPIN UP	-1.31159	0	0	2.77	97.23	LUMO+76			1612	SPIN DOWN	-1.31159	0	0	2.78	97.22	LUMO+77
	1613	SPIN UP	-1.30207	0	0	1.86	98.14	LUMO+77			1613	SPIN DOWN	-1.30207	0	0	1.86	98.14	LUMO+78
	1614	SPIN UP	-1.292	0	0	1.18	98.82	LUMO+78			1614	SPIN DOWN	-1.292	0	0	1.18	98.82	LUMO+79
	1615	SPIN UP	-1.2607	0	0	1.15	98.85	LUMO+79			1615	SPIN DOWN	-1.2607	0	0	1.15	98.85	LUMO+80
	1616	SPIN UP	-1.25145	0	0	0.77	99.23	LUMO+80			1616	SPIN DOWN	-1.25145	0	0	0.77	99.23	LUMO+81
	1617	SPIN UP	-1.24601	0	-0.2	0.78	99.41	LUMO+81			1617	SPIN DOWN	-1.24601	0	-0.2	0.78	99.41	LUMO+82
	1618	SPIN UP	-1.22996	0	-1	1.2	99.8	LUMO+82			1618	SPIN DOWN	-1.22996	0	-1	1.2	99.8	LUMO+83
	1619	SPIN UP	-1.22587	0	-0.2	1	99.2	LUMO+83			1619	SPIN DOWN	-1.22587	0	-0.2	1	99.2	LUMO+84
	1620	SPIN UP	-1.22125	0	-0.2	0.78	99.41	LUMO+84			1620	SPIN DOWN	-1.22125	0	-0.2	0.78	99.41	LUMO+85
	1621	SPIN UP	-1.19268	0	0	2.04	97.96	LUMO+85			1621	SPIN DOWN	-1.19268	0	0	2.04	97.96	LUMO+86
	1622	SPIN UP	-1.19159	0	0	3.48	96.52	LUMO+86			1622	SPIN DOWN	-1.19159	0	0	3.48	96.52	LUMO+87
	1623	SPIN UP	-1.18478	0	-0.38	1.71	98.67	LUMO+87			1623	SPIN DOWN	-1.18478	0	-0.38	1.71	98.67	LUMO+88
	1624	SPIN UP	-1.17199	0	0	2.26	97.74	LUMO+88			1624	SPIN DOWN	-1.17199	0	0	2.26	97.74	LUMO+89
	1625	SPIN UP	-1.16764	0	-0.19	3	97.19	LUMO+89			1625	SPIN DOWN	-1.16764	0	-0.19	3	97.19	LUMO+90
	1626	SPIN UP	-1.14342	0	0	1.38	98.62	LUMO+90			1626	SPIN DOWN	-1.14342	0	0	1.37	98.63	LUMO+91
	1627	SPIN UP	-1.1075	0	0	2.04	97.96	LUMO+91			1627	SPIN DOWN	-1.1075	0	0	2.04	97.96	LUMO+92
	1628	SPIN UP	-1.09934	0	0	2.11	97.89	LUMO+92			1628	SPIN DOWN	-1.09934	0	0	2.11	97.89	LUMO+93
	1629	SPIN UP	-1.09526	0	0	2.14	97.86	LUMO+93			1629	SPIN DOWN	-1.09526	0	0	2.14	97.86	LUMO+94
	1630	SPIN UP	-1.06669	0	0	5.19	94.81	LUMO+94			1630	SPIN DOWN	-1.06669	0	0	5.19	94.81	LUMO+95
	1631	SPIN UP	-1.05934	0	0	4.16	95.84	LUMO+95			1631	SPIN DOWN	-1.05934	0	0	4.15	95.85	LUMO+96
	1632	SPIN UP	-1.04138	0	0	8.46	91.54	LUMO+96			1632	SPIN DOWN	-1.04138	0	0	8.46	91.54	LUMO+97
	1633	SPIN UP	-1.03077	0	0	5.27	94.73	LUMO+97			1633	SPIN DOWN	-1.03077	0	0	5.26	94.74	LUMO+98
	1634	SPIN UP	-1.02233	0	-0.19	3.53	96.66	LUMO+98			1634	SPIN DOWN	-1.02233	0	-0.19	3.53	96.65	LUMO+99
	1635	SPIN UP	-1.01907	0	0	4.39	95.61	LUMO+99			1635	SPIN DOWN	-1.01907	0	0	4.39	95.61	LUMO+100
	1636	SPIN UP	-1.00927	0	-0.38	3.8	96.58	LUMO+100

## Sheet: Si-vpy-Co_2nm
	MO	spin	energy (eV)	occupation	% [Co-complex + linker]	% H	% Si	relative_MO			MO	spin	energy (eV)	occupation	% [Co-complex + linker]	% H	% Si	relative_MO
											1434	SPIN DOWN	-7.13102	1	7.58	0.74	91.68	HOMO-100
	1435	SPIN UP	-7.12639	1	0.3	1.03	98.67	HOMO-100			1435	SPIN DOWN	-7.12639	1	0.3	0.89	98.81	HOMO-99
	1436	SPIN UP	-7.09592	1	0.15	1.33	98.53	HOMO-99			1436	SPIN DOWN	-7.09564	1	0.15	1.47	98.39	HOMO-98
	1437	SPIN UP	-7.08612	1	0	1.75	98.25	HOMO-98			1437	SPIN DOWN	-7.08612	1	0	1.75	98.25	HOMO-97
	1438	SPIN UP	-7.03387	1	0	1.19	98.81	HOMO-97			1438	SPIN DOWN	-7.03387	1	0	1.34	98.66	HOMO-96
	1439	SPIN UP	-7.03007	1	0	1.76	98.24	HOMO-96			1439	SPIN DOWN	-7.02979	1	0.29	1.76	97.95	HOMO-95
	1440	SPIN UP	-7.01592	1	1.06	2.42	96.53	HOMO-95			1440	SPIN DOWN	-7.01564	1	1.21	2.43	96.36	HOMO-94
	1441	SPIN UP	-7.00421	1	0	3.83	96.17	HOMO-94			1441	SPIN DOWN	-7.00421	1	0	3.65	96.35	HOMO-93
	1442	SPIN UP	-6.99279	1	0	3.41	96.59	HOMO-93			1442	SPIN DOWN	-6.99279	1	0.16	3.5	96.34	HOMO-92
	1443	SPIN UP	-6.99251	1	1.12	3.67	95.21	HOMO-92			1443	SPIN DOWN	-6.99251	1	0.99	3.64	95.36	HOMO-91
	1444	SPIN UP	-6.98898	1	0	3.84	96.16	HOMO-91			1444	SPIN DOWN	-6.98898	1	0	3.69	96.31	HOMO-90
	1445	SPIN UP	-6.95714	1	99.23	0.44	0.33	HOMO-90			1445	SPIN DOWN	-6.9604	1	99.23	0.44	0.33	HOMO-89
	1446	SPIN UP	-6.93428	1	0	1.64	98.36	HOMO-89			1446	SPIN DOWN	-6.93428	1	0	1.5	98.5	HOMO-88
	1447	SPIN UP	-6.9321	1	0.9	1.2	97.89	HOMO-88			1447	SPIN DOWN	-6.9321	1	0.9	1.2	97.89	HOMO-87
	1448	SPIN UP	-6.87197	1	0	1.05	98.95	HOMO-87			1448	SPIN DOWN	-6.87197	1	0	1.05	98.95	HOMO-86
	1449	SPIN UP	-6.86081	1	0	0.74	99.26	HOMO-86			1449	SPIN DOWN	-6.86081	1	0	0.59	99.41	HOMO-85
	1450	SPIN UP	-6.857	1	0	1	99	HOMO-85			1450	SPIN DOWN	-6.85673	1	0	0.86	99.14	HOMO-84
	1451	SPIN UP	-6.85346	1	0	0.57	99.43	HOMO-84			1451	SPIN DOWN	-6.85319	1	0	0.72	99.28	HOMO-83
	1452	SPIN UP	-6.85074	1	0	1.36	98.64	HOMO-83			1452	SPIN DOWN	-6.85074	1	0	1.36	98.64	HOMO-82
	1453	SPIN UP	-6.84176	1	0.6	1.8	97.6	HOMO-82			1453	SPIN DOWN	-6.84176	1	0.6	1.79	97.61	HOMO-81
	1454	SPIN UP	-6.8268	1	2.17	2.64	95.19	HOMO-81			1454	SPIN DOWN	-6.82516	1	2.62	2.77	94.62	HOMO-80
	1455	SPIN UP	-6.81591	1	0.31	2.14	97.56	HOMO-80			1455	SPIN DOWN	-6.81591	1	0.31	2	97.69	HOMO-79
	1456	SPIN UP	-6.80666	1	0.3	3.92	95.78	HOMO-79			1456	SPIN DOWN	-6.80639	1	0.3	3.6	96.1	HOMO-78
	1457	SPIN UP	-6.78271	1	0	4.41	95.59	HOMO-78			1457	SPIN DOWN	-6.78271	1	0	4.41	95.59	HOMO-77
	1458	SPIN UP	-6.78026	1	0	3.56	96.44	HOMO-77			1458	SPIN DOWN	-6.78026	1	0	3.6	96.4	HOMO-76
	1459	SPIN UP	-6.77999	1	0	3.99	96.01	HOMO-76			1459	SPIN DOWN	-6.77999	1	0	4.12	95.88	HOMO-75
	1460	SPIN UP	-6.77074	1	0	0.62	99.38	HOMO-75			1460	SPIN DOWN	-6.77074	1	0	0.63	99.37	HOMO-74
	1461	SPIN UP	-6.76503	1	0	0.3	99.7	HOMO-74			1461	SPIN DOWN	-6.76475	1	0	0.3	99.7	HOMO-73
	1462	SPIN UP	-6.76122	1	0	0.45	99.55	HOMO-73			1462	SPIN DOWN	-6.76094	1	0	0.46	99.54	HOMO-72
	1463	SPIN UP	-6.68067	1	0	0.9	99.1	HOMO-72			1463	SPIN DOWN	-6.68067	1	0	0.9	99.1	HOMO-71
	1464	SPIN UP	-6.67795	1	0.15	0.59	99.26	HOMO-71			1464	SPIN DOWN	-6.67768	1	0	0.73	99.27	HOMO-70
	1465	SPIN UP	-6.67496	1	0	0.15	99.85	HOMO-70			1465	SPIN DOWN	-6.67496	1	0	0.44	99.56	HOMO-69
	1466	SPIN UP	-6.67224	1	100	0	0	HOMO-69			1466	SPIN DOWN	-6.66734	1	0	1.72	98.28	HOMO-68
	1467	SPIN UP	-6.66734	1	0	1.42	98.58	HOMO-68			1467	SPIN DOWN	-6.65672	1	0	0.78	99.22	HOMO-67
	1468	SPIN UP	-6.65672	1	0	0.78	99.22	HOMO-67			1468	SPIN DOWN	-6.6472	1	0	0	100	HOMO-66
	1469	SPIN UP	-6.6472	1	0	0	100	HOMO-66			1469	SPIN DOWN	-6.61128	1	0	2.91	97.09	HOMO-65
	1470	SPIN UP	-6.61155	1	2.39	2.23	95.37	HOMO-65			1470	SPIN DOWN	-6.60312	1	0	3.52	96.48	HOMO-64
	1471	SPIN UP	-6.60666	1	34.1	1.22	64.68	HOMO-64			1471	SPIN DOWN	-6.59604	1	0	2.03	97.97	HOMO-63
	1472	SPIN UP	-6.59904	1	26.45	1.22	72.32	HOMO-63			1472	SPIN DOWN	-6.55523	1	1.41	3.17	95.41	HOMO-62
	1473	SPIN UP	-6.59142	1	48.81	1.19	50	HOMO-62			1473	SPIN DOWN	-6.5457	1	0	1.16	98.84	HOMO-61
	1474	SPIN UP	-6.55142	1	8.54	2.49	88.97	HOMO-61			1474	SPIN DOWN	-6.54353	1	0	1.18	98.82	HOMO-60
	1475	SPIN UP	-6.5457	1	0	0.92	99.08	HOMO-60			1475	SPIN DOWN	-6.54108	1	0	0.91	99.09	HOMO-59
	1476	SPIN UP	-6.54353	1	0	1.17	98.83	HOMO-59			1476	SPIN DOWN	-6.53972	1	0	1.91	98.09	HOMO-58
	1477	SPIN UP	-6.54108	1	0	1.65	98.35	HOMO-58			1477	SPIN DOWN	-6.53863	1	0	2.02	97.98	HOMO-57
	1478	SPIN UP	-6.53944	1	0	1.32	98.68	HOMO-57			1478	SPIN DOWN	-6.50434	1	0	4.3	95.7	HOMO-56
	1479	SPIN UP	-6.53836	1	0	1.25	98.75	HOMO-56			1479	SPIN DOWN	-6.50352	1	0	2.09	97.91	HOMO-55
	1480	SPIN UP	-6.50407	1	0	2.85	97.15	HOMO-55			1480	SPIN DOWN	-6.49999	1	0	3.45	96.55	HOMO-54
	1481	SPIN UP	-6.50271	1	0	2.23	97.77	HOMO-54			1481	SPIN DOWN	-6.49591	1	0	2.42	97.58	HOMO-53
	1482	SPIN UP	-6.49972	1	0	3.12	96.88	HOMO-53			1482	SPIN DOWN	-6.49346	1	0.67	2.17	97.16	HOMO-52
	1483	SPIN UP	-6.49509	1	0	1.45	98.55	HOMO-52			1483	SPIN DOWN	-6.48312	1	4.68	1.09	94.23	HOMO-51
	1484	SPIN UP	-6.49264	1	0.16	2.25	97.59	HOMO-51			1484	SPIN DOWN	-6.46624	1	91.88	0.38	7.75	HOMO-50
	1485	SPIN UP	-6.48176	1	0	2.21	97.79	HOMO-50			1485	SPIN DOWN	-6.41971	1	0	1.83	98.17	HOMO-49
	1486	SPIN UP	-6.41999	1	0	1.54	98.46	HOMO-49			1486	SPIN DOWN	-6.4159	1	3.92	1.57	94.51	HOMO-48
	1487	SPIN UP	-6.41699	1	0.93	1.55	97.53	HOMO-48			1487	SPIN DOWN	-6.40937	1	0	1.72	98.28	HOMO-47
	1488	SPIN UP	-6.40965	1	0	1.53	98.47	HOMO-47			1488	SPIN DOWN	-6.3076	1	0	0	100	HOMO-46
	1489	SPIN UP	-6.3076	1	0	0	100	HOMO-46			1489	SPIN DOWN	-6.28502	1	0	0	100	HOMO-45
	1490	SPIN UP	-6.28502	1	0	0.3	99.7	HOMO-45			1490	SPIN DOWN	-6.28338	1	0	0.15	99.85	HOMO-44
	1491	SPIN UP	-6.28338	1	0	0.15	99.85	HOMO-44			1491	SPIN DOWN	-6.27849	1	0	0	100	HOMO-43
	1492	SPIN UP	-6.27849	1	0	0.6	99.4	HOMO-43			1492	SPIN DOWN	-6.25645	1	0	0	100	HOMO-42
	1493	SPIN UP	-6.25645	1	0	0	100	HOMO-42			1493	SPIN DOWN	-6.25345	1	0	0.15	99.85	HOMO-41
	1494	SPIN UP	-6.25345	1	0	0.15	99.85	HOMO-41			1494	SPIN DOWN	-6.24556	1	0	0.29	99.71	HOMO-40
	1495	SPIN UP	-6.24556	1	0	0.29	99.71	HOMO-40			1495	SPIN DOWN	-6.24284	1	0	0	100	HOMO-39
	1496	SPIN UP	-6.24284	1	0	0	100	HOMO-39			1496	SPIN DOWN	-6.23685	1	0	0.15	99.85	HOMO-38
	1497	SPIN UP	-6.23685	1	0	0.15	99.85	HOMO-38			1497	SPIN DOWN	-6.19495	1	0	0	100	HOMO-37
	1498	SPIN UP	-6.19495	1	0	0	100	HOMO-37			1498	SPIN DOWN	-6.19277	1	0	0.15	99.85	HOMO-36
	1499	SPIN UP	-6.19277	1	0	0.15	99.85	HOMO-36			1499	SPIN DOWN	-6.18733	1	0	0	100	HOMO-35
	1500	SPIN UP	-6.18733	1	0	0	100	HOMO-35			1500	SPIN DOWN	-6.17699	1	0	0	100	HOMO-34
	1501	SPIN UP	-6.17835	1	97.84	2.16	0	HOMO-34			1501	SPIN DOWN	-6.17536	1	0	0.16	99.84	HOMO-33
	1502	SPIN UP	-6.17699	1	0	0	100	HOMO-33			1502	SPIN DOWN	-6.171	1	0	0.16	99.84	HOMO-32
	1503	SPIN UP	-6.17536	1	0	0.16	99.84	HOMO-32			1503	SPIN DOWN	-6.10161	1	0	0	100	HOMO-31
	1504	SPIN UP	-6.171	1	0	0.16	99.84	HOMO-31			1504	SPIN DOWN	-6.09916	1	0	0	100	HOMO-30
	1505	SPIN UP	-6.10161	1	0	0	100	HOMO-30			1505	SPIN DOWN	-6.09563	1	0	0	100	HOMO-29
	1506	SPIN UP	-6.09916	1	0	0.28	99.72	HOMO-29			1506	SPIN DOWN	-6.05209	1	0	2.42	97.58	HOMO-28
	1507	SPIN UP	-6.09563	1	0	0.14	99.86	HOMO-28			1507	SPIN DOWN	-6.051	1	0	1.67	98.33	HOMO-27
	1508	SPIN UP	-6.05209	1	0	2.35	97.65	HOMO-27			1508	SPIN DOWN	-5.97671	1	100	0	0	HOMO-26
	1509	SPIN UP	-6.051	1	0	1.64	98.36	HOMO-26			1509	SPIN DOWN	-5.94732	1	0	0.63	99.37	HOMO-25
	1510	SPIN UP	-5.94732	1	0	0.62	99.38	HOMO-25			1510	SPIN DOWN	-5.94324	1	0	0.45	99.55	HOMO-24
	1511	SPIN UP	-5.94324	1	0	0.44	99.56	HOMO-24			1511	SPIN DOWN	-5.93943	1	0	0.89	99.11	HOMO-23
	1512	SPIN UP	-5.93943	1	0	0	100	HOMO-23			1512	SPIN DOWN	-5.93698	1	0	0.5	99.5	HOMO-22
	1513	SPIN UP	-5.93698	1	0	0.49	99.51	HOMO-22			1513	SPIN DOWN	-5.93345	1	0	0.97	99.03	HOMO-21
	1514	SPIN UP	-5.93345	1	0	0.95	99.05	HOMO-21			1514	SPIN DOWN	-5.931	1	0	1.83	98.17	HOMO-20
	1515	SPIN UP	-5.931	1	0	1.82	98.18	HOMO-20			1515	SPIN DOWN	-5.92719	1	1.69	0.61	97.7	HOMO-19
	1516	SPIN UP	-5.92719	1	1.51	0.61	97.88	HOMO-19			1516	SPIN DOWN	-5.92338	1	0	0.16	99.84	HOMO-18
	1517	SPIN UP	-5.92338	1	0	0.15	99.85	HOMO-18			1517	SPIN DOWN	-5.86623	1	98.61	1.39	0	HOMO-17
	1518	SPIN UP	-5.87059	1	98.5	1.5	0	HOMO-17			1518	SPIN DOWN	-5.7631	1	0	0	100	HOMO-16
	1519	SPIN UP	-5.7631	1	0	0	100	HOMO-16			1519	SPIN DOWN	-5.71058	1	0	0.8	99.2	HOMO-15
	1520	SPIN UP	-5.71058	1	0	0.8	99.2	HOMO-15			1520	SPIN DOWN	-5.70895	1	0	0.8	99.2	HOMO-14
	1521	SPIN UP	-5.70895	1	0	0.8	99.2	HOMO-14			1521	SPIN DOWN	-5.70677	1	0	0.96	99.04	HOMO-13
	1522	SPIN UP	-5.70677	1	0	0.96	99.04	HOMO-13			1522	SPIN DOWN	-5.66895	1	98.39	1.61	0	HOMO-12
	1523	SPIN UP	-5.66242	1	0	0.16	99.84	HOMO-12			1523	SPIN DOWN	-5.66242	1	0	0.16	99.84	HOMO-11
	1524	SPIN UP	-5.65779	1	0	0	100	HOMO-11			1524	SPIN DOWN	-5.65779	1	0	0	100	HOMO-10
	1525	SPIN UP	-5.65507	1	0	0	100	HOMO-10			1525	SPIN DOWN	-5.65507	1	0	0	100	HOMO-9
	1526	SPIN UP	-5.5231	1	0	0.16	99.84	HOMO-9			1526	SPIN DOWN	-5.5231	1	0	0.16	99.84	HOMO-8
	1527	SPIN UP	-5.51902	1	0	0	100	HOMO-8			1527	SPIN DOWN	-5.51902	1	0	0	100	HOMO-7
	1528	SPIN UP	-5.43711	1	0	0	100	HOMO-7			1528	SPIN DOWN	-5.43711	1	0	0	100	HOMO-6
	1529	SPIN UP	-5.4314	1	0	0.15	99.85	HOMO-6			1529	SPIN DOWN	-5.4314	1	0	0.15	99.85	HOMO-5
	1530	SPIN UP	-5.42677	1	0.16	0	99.84	HOMO-5			1530	SPIN DOWN	-5.42677	1	0	0	100	HOMO-4
	1531	SPIN UP	-5.40228	1	98.92	1.08	0	HOMO-4			1531	SPIN DOWN	-5.31303	1	0	0	100	HOMO-3
	1532	SPIN UP	-5.39167	1	98.08	1.92	0	HOMO-3			1532	SPIN DOWN	-5.31058	1	0	0.16	99.84	HOMO-2
	1533	SPIN UP	-5.31303	1	0	0	100	HOMO-2			1533	SPIN DOWN	-5.30894	1	0	0.16	99.84	HOMO-1
	1534	SPIN UP	-5.31058	1	0	0.16	99.84	HOMO-1			1534	SPIN DOWN	-5.002	1	98.85	1.15	0	HOMO
	1535	SPIN UP	-5.30894	1	0	0.16	99.84	HOMO			1535	SPIN DOWN	-3.5236	0	96.9	3.1	0	LUMO
	1536	SPIN UP	-3.01312	0	96.47	3.53	0	LUMO			1536	SPIN DOWN	-2.78101	0	0	0	100	LUMO+1
	1537	SPIN UP	-2.78101	0	0	0	100	LUMO+1			1537	SPIN DOWN	-2.77638	0	0	0	100	LUMO+2
	1538	SPIN UP	-2.77638	0	0	0	100	LUMO+2			1538	SPIN DOWN	-2.77447	0	0	0	100	LUMO+3
	1539	SPIN UP	-2.77447	0	0	0	100	LUMO+3			1539	SPIN DOWN	-2.75298	0	0	0	100	LUMO+4
	1540	SPIN UP	-2.75298	0	0	0	100	LUMO+4			1540	SPIN DOWN	-2.75162	0	0	0	100	LUMO+5
	1541	SPIN UP	-2.75162	0	0	0	100	LUMO+5			1541	SPIN DOWN	-2.73638	0	0	0	100	LUMO+6
	1542	SPIN UP	-2.73638	0	0	0	100	LUMO+6			1542	SPIN DOWN	-2.39433	0	0	0.54	99.46	LUMO+7
	1543	SPIN UP	-2.56685	0	100	0	0	LUMO+7			1543	SPIN DOWN	-2.39406	0	97.35	2.65	0	LUMO+8
	1544	SPIN UP	-2.47705	0	97.37	2.63	0	LUMO+8			1544	SPIN DOWN	-2.38698	0	0	0.69	99.31	LUMO+9
	1545	SPIN UP	-2.39433	0	0	0.55	99.45	LUMO+9			1545	SPIN DOWN	-2.38345	0	0	0	100	LUMO+10
	1546	SPIN UP	-2.38698	0	0	0.71	99.29	LUMO+10			1546	SPIN DOWN	-2.3429	0	0	0	100	LUMO+11
	1547	SPIN UP	-2.38345	0	0	0	100	LUMO+11			1547	SPIN DOWN	-2.33909	0	0	0.19	99.81	LUMO+12
	1548	SPIN UP	-2.3429	0	0	0	100	LUMO+12			1548	SPIN DOWN	-2.33855	0	0	0	100	LUMO+13
	1549	SPIN UP	-2.33909	0	0	0	100	LUMO+13			1549	SPIN DOWN	-2.33719	0	0	0	100	LUMO+14
	1550	SPIN UP	-2.33855	0	0	0	100	LUMO+14			1550	SPIN DOWN	-2.33419	0	0	0	100	LUMO+15
	1551	SPIN UP	-2.33719	0	0	0	100	LUMO+15			1551	SPIN DOWN	-2.33392	0	0	0	100	LUMO+16
	1552	SPIN UP	-2.33419	0	0	0	100	LUMO+16			1552	SPIN DOWN	-2.33093	0	0	0	100	LUMO+17
	1553	SPIN UP	-2.33392	0	0	0	100	LUMO+17			1553	SPIN DOWN	-2.32385	0	0	0	100	LUMO+18
	1554	SPIN UP	-2.33093	0	0	0	100	LUMO+18			1554	SPIN DOWN	-2.32358	0	0	0	100	LUMO+19
	1555	SPIN UP	-2.32385	0	0	0	100	LUMO+19			1555	SPIN DOWN	-2.16684	0	98.92	1.08	0	LUMO+20
	1556	SPIN UP	-2.32358	0	0	0	100	LUMO+20			1556	SPIN DOWN	-2.09664	0	0	0.62	99.38	LUMO+21
	1557	SPIN UP	-2.09664	0	0	0.6	99.4	LUMO+21			1557	SPIN DOWN	-2.01881	0	0	1.36	98.64	LUMO+22
	1558	SPIN UP	-2.01909	0	0	1.33	98.67	LUMO+22			1558	SPIN DOWN	-2.01147	0	0	0.57	99.43	LUMO+23
	1559	SPIN UP	-2.01147	0	0	0.55	99.45	LUMO+23			1559	SPIN DOWN	-2.00466	0	0	0.77	99.23	LUMO+24
	1560	SPIN UP	-2.00466	0	0	0.77	99.23	LUMO+24			1560	SPIN DOWN	-1.98507	0	-0.32	0.32	100	LUMO+25
	1561	SPIN UP	-1.98562	0	0.32	0.16	99.52	LUMO+25			1561	SPIN DOWN	-1.97881	0	-0.53	0.18	100.35	LUMO+26
	1562	SPIN UP	-1.97881	0	-0.54	0.18	100.36	LUMO+26			1562	SPIN DOWN	-1.9731	0	0	0.7	99.3	LUMO+27
	1563	SPIN UP	-1.9731	0	0	0.71	99.29	LUMO+27			1563	SPIN DOWN	-1.95895	0	0	1.23	98.77	LUMO+28
	1564	SPIN UP	-1.95895	0	0	1.61	98.39	LUMO+28			1564	SPIN DOWN	-1.95323	0	-0.18	1.85	98.34	LUMO+29
	1565	SPIN UP	-1.95323	0	-0.18	1.63	98.55	LUMO+29			1565	SPIN DOWN	-1.94942	0	0	0.71	99.29	LUMO+30
	1566	SPIN UP	-1.94942	0	0	0.35	99.65	LUMO+30			1566	SPIN DOWN	-1.94344	0	0	0.37	99.63	LUMO+31
	1567	SPIN UP	-1.94344	0	0	0.38	99.62	LUMO+31			1567	SPIN DOWN	-1.94017	0	0	0.37	99.63	LUMO+32
	1568	SPIN UP	-1.94017	0	0	0.38	99.62	LUMO+32			1568	SPIN DOWN	-1.90453	0	0	0	100	LUMO+33
	1569	SPIN UP	-1.9048	0	0.37	0	99.63	LUMO+33			1569	SPIN DOWN	-1.89772	0	0.75	0	99.25	LUMO+34
	1570	SPIN UP	-1.89854	0	2.6	0	97.4	LUMO+34			1570	SPIN DOWN	-1.89555	0	0	0.19	99.81	LUMO+35
	1571	SPIN UP	-1.89582	0	0	0.19	99.81	LUMO+35			1571	SPIN DOWN	-1.88602	0	0.77	0	99.23	LUMO+36
	1572	SPIN UP	-1.88657	0	1.82	0	98.18	LUMO+36			1572	SPIN DOWN	-1.88058	0	0	0.19	99.81	LUMO+37
	1573	SPIN UP	-1.88058	0	0	0.19	99.81	LUMO+37			1573	SPIN DOWN	-1.85663	0	1.16	0.77	98.07	LUMO+38
	1574	SPIN UP	-1.85745	0	5.7	0.95	93.35	LUMO+38			1574	SPIN DOWN	-1.81201	0	29.5	1.62	68.88	LUMO+39
	1575	SPIN UP	-1.82398	0	74.03	2.6	23.38	LUMO+39			1575	SPIN DOWN	-1.78289	0	83.29	3.16	13.55	LUMO+40
	1576	SPIN UP	-1.79786	0	42.31	2.27	55.42	LUMO+40			1576	SPIN DOWN	-1.72493	0	0	1.04	98.96	LUMO+41
	1577	SPIN UP	-1.72493	0	0	1.04	98.96	LUMO+41			1577	SPIN DOWN	-1.71377	0	0	1.89	98.11	LUMO+42
	1578	SPIN UP	-1.71377	0	0	1.49	98.51	LUMO+42			1578	SPIN DOWN	-1.71323	0	0.2	2.18	97.62	LUMO+43
	1579	SPIN UP	-1.7135	0	0	1.52	98.48	LUMO+43			1579	SPIN DOWN	-1.67677	0	0.18	0.36	99.47	LUMO+44
	1580	SPIN UP	-1.67677	0	0	0.35	99.65	LUMO+44			1580	SPIN DOWN	-1.67323	0	0.36	0.72	98.91	LUMO+45
	1581	SPIN UP	-1.67323	0	0	0.71	99.29	LUMO+45			1581	SPIN DOWN	-1.6667	0	100	0	0	LUMO+46
	1582	SPIN UP	-1.6637	0	0	0.7	99.3	LUMO+46			1582	SPIN DOWN	-1.6637	0	0	0.71	99.29	LUMO+47
	1583	SPIN UP	-1.64928	0	0	1.68	98.32	LUMO+47			1583	SPIN DOWN	-1.64928	0	0	1.34	98.66	LUMO+48
	1584	SPIN UP	-1.64656	0	0	2.18	97.82	LUMO+48			1584	SPIN DOWN	-1.64656	0	0	2.18	97.82	LUMO+49
	1585	SPIN UP	-1.6403	0	0	2.98	97.02	LUMO+49			1585	SPIN DOWN	-1.64003	0	0.35	2.96	96.69	LUMO+50
	1586	SPIN UP	-1.6003	0	-0.35	4.38	95.97	LUMO+50			1586	SPIN DOWN	-1.60003	0	-0.35	4.36	95.99	LUMO+51
	1587	SPIN UP	-1.59432	0	0	9.76	90.24	LUMO+51			1587	SPIN DOWN	-1.59432	0	0	9.57	90.43	LUMO+52
	1588	SPIN UP	-1.59214	0	0	9.45	90.55	LUMO+52			1588	SPIN DOWN	-1.59214	0	0	9.29	90.71	LUMO+53
	1589	SPIN UP	-1.59051	0	0	10.2	89.8	LUMO+53			1589	SPIN DOWN	-1.59051	0	0	10.05	89.95	LUMO+54
	1590	SPIN UP	-1.54806	0	0	1.7	98.3	LUMO+54			1590	SPIN DOWN	-1.54806	0	0	1.71	98.29	LUMO+55
	1591	SPIN UP	-1.5301	0	0	2.61	97.39	LUMO+55			1591	SPIN DOWN	-1.5301	0	0	2.61	97.39	LUMO+56
	1592	SPIN UP	-1.52139	0	0	0.18	99.82	LUMO+56			1592	SPIN DOWN	-1.52139	0	0	0.18	99.82	LUMO+57
	1593	SPIN UP	-1.50506	0	-0.19	1.89	98.3	LUMO+57			1593	SPIN DOWN	-1.50479	0	-0.19	1.88	98.31	LUMO+58
	1594	SPIN UP	-1.49635	0	-0.19	1.71	98.48	LUMO+58			1594	SPIN DOWN	-1.49635	0	-0.19	1.89	98.3	LUMO+59
	1595	SPIN UP	-1.49499	0	0	2.53	97.47	LUMO+59			1595	SPIN DOWN	-1.49499	0	0	2.5	97.5	LUMO+60
	1596	SPIN UP	-1.44683	0	0	2.54	97.46	LUMO+60			1596	SPIN DOWN	-1.44683	0	0	2.48	97.52	LUMO+61
	1597	SPIN UP	-1.44656	0	-0.37	1.12	99.25	LUMO+61			1597	SPIN DOWN	-1.44629	0	-0.37	0.94	99.44	LUMO+62
	1598	SPIN UP	-1.43431	0	-0.18	2.35	97.83	LUMO+62			1598	SPIN DOWN	-1.43431	0	-0.18	2.17	98.01	LUMO+63
	1599	SPIN UP	-1.43023	0	0.18	1.45	98.36	LUMO+63			1599	SPIN DOWN	-1.43023	0	0.18	1.62	98.2	LUMO+64
	1600	SPIN UP	-1.41717	0	0.18	2.11	97.72	LUMO+64			1600	SPIN DOWN	-1.4169	0	0.17	2.1	97.73	LUMO+65
	1601	SPIN UP	-1.4022	0	0	3.03	96.97	LUMO+65			1601	SPIN DOWN	-1.4022	0	0	3.02	96.98	LUMO+66
	1602	SPIN UP	-1.39948	0	0	3.4	96.6	LUMO+66			1602	SPIN DOWN	-1.39948	0	0	3.4	96.6	LUMO+67
	1603	SPIN UP	-1.39458	0	0	0.95	99.05	LUMO+67			1603	SPIN DOWN	-1.39458	0	0	0.95	99.05	LUMO+68
	1604	SPIN UP	-1.39077	0	0	3.82	96.18	LUMO+68			1604	SPIN DOWN	-1.39077	0	0	3.83	96.17	LUMO+69
	1605	SPIN UP	-1.35567	0	3.36	1.06	95.58	LUMO+69			1605	SPIN DOWN	-1.35567	0	3.71	1.06	95.23	LUMO+70
	1606	SPIN UP	-1.35023	0	6.88	0.76	92.35	LUMO+70			1606	SPIN DOWN	-1.35023	0	7.49	0.77	91.75	LUMO+71
	1607	SPIN UP	-1.34343	0	2.42	0.93	96.65	LUMO+71			1607	SPIN DOWN	-1.34343	0	2.78	0.93	96.3	LUMO+72
	1608	SPIN UP	-1.33227	0	88.8	1.54	9.65	LUMO+72			1608	SPIN DOWN	-1.33309	0	91	1.54	7.46	LUMO+73
	1609	SPIN UP	-1.32792	0	3.38	0.18	96.44	LUMO+73			1609	SPIN DOWN	-1.32792	0	1.8	0.18	98.03	LUMO+74
	1610	SPIN UP	-1.32601	0	14.65	0.36	84.99	LUMO+74			1610	SPIN DOWN	-1.32601	0	10.85	0.37	88.79	LUMO+75
	1611	SPIN UP	-1.32275	0	0	0.37	99.63	LUMO+75			1611	SPIN DOWN	-1.32275	0	0	0.36	99.64	LUMO+76
	1612	SPIN UP	-1.2969	0	2.15	1.29	96.57	LUMO+76			1612	SPIN DOWN	-1.2969	0	1.93	1.29	96.78	LUMO+77
	1613	SPIN UP	-1.28655	0	0.2	1.78	98.03	LUMO+77			1613	SPIN DOWN	-1.28655	0	0.2	1.78	98.02	LUMO+78
	1614	SPIN UP	-1.28356	0	0	1.17	98.83	LUMO+78			1614	SPIN DOWN	-1.28356	0	0	1.16	98.84	LUMO+79
	1615	SPIN UP	-1.25145	0	0	0.78	99.22	LUMO+79			1615	SPIN DOWN	-1.25145	0	0	0.78	99.22	LUMO+80
	1616	SPIN UP	-1.24329	0	0	0.95	99.05	LUMO+80			1616	SPIN DOWN	-1.24329	0	0	0.95	99.05	LUMO+81
	1617	SPIN UP	-1.23757	0	0	0.94	99.06	LUMO+81			1617	SPIN DOWN	-1.23757	0	0	0.94	99.06	LUMO+82
	1618	SPIN UP	-1.21635	0	0	1.53	98.47	LUMO+82			1618	SPIN DOWN	-1.21635	0	0	1.54	98.46	LUMO+83
	1619	SPIN UP	-1.21281	0	0	1.01	98.99	LUMO+83			1619	SPIN DOWN	-1.21281	0	0	1.01	98.99	LUMO+84
	1620	SPIN UP	-1.20383	0	-0.6	0.81	99.8	LUMO+84			1620	SPIN DOWN	-1.20383	0	-0.6	0.81	99.8	LUMO+85
	1621	SPIN UP	-1.18478	0	0	3.83	96.17	LUMO+85			1621	SPIN DOWN	-1.18478	0	0	3.83	96.17	LUMO+86
	1622	SPIN UP	-1.18342	0	0	3.41	96.59	LUMO+86			1622	SPIN DOWN	-1.18342	0	0	3.4	96.6	LUMO+87
	1623	SPIN UP	-1.1641	0	0	2.68	97.32	LUMO+87			1623	SPIN DOWN	-1.1641	0	0	2.68	97.32	LUMO+88
	1624	SPIN UP	-1.16029	0	0	2.33	97.67	LUMO+88			1624	SPIN DOWN	-1.16029	0	0	2.33	97.67	LUMO+89
	1625	SPIN UP	-1.15621	0	-1.15	2.68	98.47	LUMO+89			1625	SPIN DOWN	-1.15621	0	-1.15	2.67	98.47	LUMO+90
	1626	SPIN UP	-1.12002	0	0	2.6	97.4	LUMO+90			1626	SPIN DOWN	-1.12002	0	0	2.6	97.4	LUMO+91
	1627	SPIN UP	-1.09662	0	0	3.35	96.65	LUMO+91			1627	SPIN DOWN	-1.09662	0	0	3.35	96.65	LUMO+92
	1628	SPIN UP	-1.08846	0	0	1.95	98.05	LUMO+92			1628	SPIN DOWN	-1.08846	0	0	1.95	98.05	LUMO+93
	1629	SPIN UP	-1.08737	0	0	1.87	98.13	LUMO+93			1629	SPIN DOWN	-1.08737	0	0	1.86	98.14	LUMO+94
	1630	SPIN UP	-1.0588	0	0	4.67	95.33	LUMO+94			1630	SPIN DOWN	-1.0588	0	0	4.67	95.33	LUMO+95
	1631	SPIN UP	-1.05199	0	0	4.42	95.58	LUMO+95			1631	SPIN DOWN	-1.05199	0	0	4.42	95.58	LUMO+96
	1632	SPIN UP	-1.02995	0	0	6.94	93.06	LUMO+96			1632	SPIN DOWN	-1.02995	0	0	6.95	93.05	LUMO+97
	1633	SPIN UP	-1.02206	0	0	4.6	95.4	LUMO+97			1633	SPIN DOWN	-1.02206	0	0	4.6	95.4	LUMO+98
	1634	SPIN UP	-1.01308	0	0	3.97	96.03	LUMO+98			1634	SPIN DOWN	-1.01308	0	0	3.97	96.03	LUMO+99
	1635	SPIN UP	-1.009	0	0	5.31	94.69	LUMO+99			1635	SPIN DOWN	-1.009	0	0	5.31	94.69	LUMO+100
	1636	SPIN UP	-1.00084	0	0	2.66	97.34	LUMO+100
